# Supplementary material for: FvHsfB1a Gene Improves Thermotolerance in Transgenic Arabidopsis
Source: Plants (Basel). 2025 Aug 2;14(15):2392. doi: 10.3390/plants14152392 (PMC12349616; doi:10.3390/plants14152392)
Supplement: Supplementary file 1 [file plants-14-02392-s001.zip]

Archive with 1 entries (1 files):
- plants-3753632-supplementary.pdf
